# Supplementary material for: Transcriptome Analysis of Nautilus and Pygmy Squid Developing Eye Provides Insights in Lens and Eye Evolution
Source: PLoS One. 2013 Oct 16;8(10):e78054. doi: 10.1371/journal.pone.0078054 (PMC3803853; doi:10.1371/journal.pone.0078054)
Supplement: Table S1 — GO enrichment analysis of contigs up-regulated at least two-fold in Nautilus and squid samples. (XLSX) [file pone.0078054.s001.xlsx]

## Sheet: TableS1
GO-ID	Term	Category	FDR	P-Value	#Test	#Ref	#notAnnotTest	#notAnnotRef	Over/Under	TestSeqs	RefSeqs
GO:0003964	RNA-directed DNA polymerase activity	F	5.5559e-14	7.04884e-18	41	1	3900	7218	over	100459588, scaffold300016, 100256193, C108285545, 100133534, 100458366, 100225646, scaffold319584, C107959107, C107495962, 100153064, 100407614, 100493840, 100469147, 100222274, C106459698, 100530858, 100443595, scaffold137330, C107830466, C106993292, C106517993, scaffold197904, 100296297, C107969999, 100247758, C108551263, 100438491, 100490966, 100320155, C106317710, C106748938, 100463505, 10006…	C108116413
GO:0006278	RNA-dependent DNA replication	P	3.50211e-10	8.88636e-14	42	6	3899	7213	over	100459588, scaffold300016, 100256193, C108285545, 100133534, 100458366, 100225646, scaffold319584, C107959107, C107495962, 100153064, 100407614, 100493840, 100469147, 100222274, C106459698, 100530858, 100443595, scaffold137330, C107830466, C106993292, C106517993, scaffold197904, 100296297, C107969999, C107359332, 100247758, C108551263, 100438491, 100490966, 100320155, C106317710, C106748938, 1004…	C107518331, scaffold331396, 100517981, C108116413, C107727763, 100484575
GO:0006629	lipid metabolic process	P	1.18597e-07	4.51396e-11	90	340	3851	6879	under	100471631, C107661176, C108441502, 100190309, C108317789, C106725948, C108636626, C108372255, C108839317, 100481399, C107729129, 100481327, C108276841, C108812689, scaffold71915, C107326321, C108740739, 100347773, 100498799, 100512321, scaffold321882, C107895495, 100148783, C107288789, scaffold23202, C107920507, 100373980, C108139914, 100516015, C108696491, C108359581, C108927587, 100480151, 1004…	C108581005, 100487102, 100352970, scaffold16443, 100463137, 100494266, 100157884, 100482235, scaffold291697, C107836870, 100334203, 100499093, C108340165, 100262719, 100502563, scaffold105399, 100502501, 100440803, C106338230, 100529134, C108763401, 100477205, 100150745, 100517139, 100435847, scaffold68785, 100379436, scaffold66596, C107126181, scaffold205279, 100431425, scaffold9235, C108334635,…
GO:0008610	lipid biosynthetic process	P	3.97419e-07	2.01684e-10	22	143	3919	7076	under	C108441502, C108740739, 100498799, C107288789, C107920507, C108696491, 100486656, 100483321, C108445618, C108776441, C107684959, C108670128, 100501889, 100431489, 100295751, C107255803, scaffold108935, C108728923, 100424837, scaffold45296, scaffold308287, scaffold185713	C108581005, 100487102, 100494266, 100157884, scaffold291697, C107836870, C108340165, 100502563, C106338230, 100150745, 100517139, scaffold66596, C107126181, scaffold205279, 100431425, scaffold9235, 100526404, C108767729, 100500247, C107579972, 100519285, C107711061, 100507231, 100179417, 100046195, 100462465, C106927550, C108736533, C106383494, C108322505, 100430843, 100459658, 100511683, C108182…
GO:0015074	DNA integration	P	4.22614e-07	2.68088e-10	28	3	3913	7216	over	100459588, scaffold300016, 100256193, C108285545, 100133534, 100225646, C107495962, 100407614, C106459698, C106286918, 100443595, C108037292, scaffold137330, C107830466, C106993292, 100296297, C107969999, scaffold323131, C108551263, 100490966, 100320155, C106317710, 100062920, 100417038, C106827921, C107339590, 100258423, C106762464	100235718, 100518455, C108258234
GO:0048037	cofactor binding	F	1.70803e-06	1.3002e-09	50	219	3891	7000	under	scaffold107655, C108903111, 100516817, 100516157, scaffold60448, scaffold278183, 100404429, scaffold333216, scaffold4626, C106899058, C106302818, C108566189, C107986407, C107582560, scaffold325501, C107725283, 100143839, scaffold70078, 100438639, scaffold192505, C107307077, 100443581, scaffold335809, C108545943, C108673404, scaffold13267, 100501889, 100494786, C108320113, scaffold294942, C1073773…	100487102, 100360566, 100494266, C107516177, 100381808, C107234940, C107973303, C107836870, C108340165, 100050823, 100500395, 100502559, C108841603, 100489210, scaffold257750, 100376810, 100440803, C108477776, 100523850, 100521655, C108763401, 100477205, scaffold156033, 100292076, 100457608, C108154366, 100474593, scaffold241311, 100080138, 100338511, C107848772, C108278295, 100284401, 100365254,…
GO:0034061	DNA polymerase activity	F	1.92579e-05	1.7103e-08	45	19	3896	7200	over	100459588, scaffold300016, 100256193, C108285545, 100133534, 100458366, 100225646, scaffold319584, C107959107, C107495962, 100153064, 100407614, 100493840, 100469147, C108099515, 100222274, C106459698, 100530858, 100443595, scaffold137330, C107830466, 100521487, C106993292, C106517993, scaffold197904, 100296297, C107969999, 100247758, C108551263, 100438491, 100490966, C108795415, 100320155, C1063…	C108658642, 100487040, C108862839, 100485906, C107343988, 100293550, 100515869, C108491603, 100529866, 100493122, 100529848, 100528088, 100489672, C107696019, C107868769, 100330171, 100522458, C108116413, 100504881
GO:0044255	cellular lipid metabolic process	P	0.00013199	1.4312e-07	74	260	3867	6959	under	100471631, C107661176, C108441502, 100190309, C108317789, C106725948, C108636626, C108372255, C108839317, C107729129, 100481327, C108276841, C108740739, 100347773, 100498799, 100512321, scaffold321882, C107895495, 100148783, C107288789, scaffold23202, C107920507, 100373980, C108139914, 100516015, C108696491, 100480151, 100454518, scaffold225805, C108927535, 100368962, C108879561, C107404176, 1004…	C108581005, 100487102, 100352970, scaffold16443, 100463137, 100494266, 100157884, scaffold291697, C107836870, 100499093, C108340165, 100502563, scaffold105399, 100502501, 100440803, C106338230, C108763401, 100477205, 100150745, 100517139, 100435847, 100379436, scaffold66596, C107126181, scaffold205279, scaffold9235, C108334635, scaffold135954, 100504685, 100526404, scaffold11454, 100479379, 10011…
GO:0006631	fatty acid metabolic process	P	0.00013199	1.61442e-07	16	101	3925	7118	under	C108441502, C108839317, 100481327, C107288789, 100454518, C108927535, scaffold273074, C107684959, 100501889, C108320113, 100295751, C108962253, C107255803, scaffold108935, C108317967, C108883141	C108581005, 100487102, 100352970, scaffold16443, C107836870, 100499093, 100502563, 100440803, C106338230, C108763401, 100477205, scaffold66596, 100504685, 100526404, 100500247, 100519285, 100479313, C107711061, C107619814, 100046195, C108872591, 100511683, C108182615, 100468967, 100490802, 100466765, 100516481, 100365014, 100323627, 100152608, 100496037, C108593866, 100349742, 100531032, scaffold…
GO:0004190	aspartic-type endopeptidase activity	F	0.00013199	1.84203e-07	21	3	3920	7216	over	100256193, 100521723, C108285545, 100225646, C107495962, 100407614, C107706169, C106993292, 100296297, C107969999, C108551263, 100490966, C107933957, 100320155, 100435763, C106317710, 100062920, scaffold126202, C107435579, C107339590, C106762464	100528164, 100517809, C108668482
GO:0070001	aspartic-type peptidase activity	F	0.00013199	1.84203e-07	21	3	3920	7216	over	100256193, 100521723, C108285545, 100225646, C107495962, 100407614, C107706169, C106993292, 100296297, C107969999, C108551263, 100490966, C107933957, 100320155, 100435763, C106317710, 100062920, scaffold126202, C107435579, C107339590, C106762464	100528164, 100517809, C108668482
GO:0003676	nucleic acid binding	F	0.000350057	5.32946e-07	865	1298	3076	5921	over	100310866, C107590334, 100460797, C106941834, C108826905, C108120471, 100357680, C107897145, C108879125, scaffold333990, 100459588, C108233212, 100469337, 100394137, C106883467, scaffold288655, C108375565, scaffold300016, C108330901, 100189101, 100121676, scaffold278894, C108903111, C108745035, C108636632, scaffold297302, C107860749, C108836097, C108603376, C108469874, scaffold74004, C107499814, …	100032231, 100228914, 100527098, 100255699, 100392111, scaffold127225, scaffold333801, scaffold148577, 100403105, C106627962, C107736976, scaffold253471, C108588078, 100172607, 100475141, scaffold317341, 100511989, scaffold222322, 100527056, 100065506, 100465351, C108807823, C107542445, scaffold309725, 100420070, C107501524, 100515085, C106532903, 100515075, 100204939, scaffold189433, 100519421, …
GO:0046394	carboxylic acid biosynthetic process	P	0.000829432	1.47324e-06	33	143	3908	7076	under	C107914683, C108441502, C108876463, 100393655, C107095147, scaffold32688, scaffold278183, C108619606, C108102999, C107288789, C107128893, 100479501, C108445618, C107684959, 100254929, 100501889, 100501875, 100494786, C108170281, 100295751, scaffold137863, C107255803, scaffold108935, 100333815, C108740975, 100487472, scaffold96509, scaffold185713, scaffold69167, C108732661, C106613682, scaffold224…	C108581005, C107133463, 100527096, 100487102, 100360566, 100273027, 100527012, 100498603, 100517203, 100470299, 100518957, C107836870, 100502563, C107127983, 100529174, 100376810, C106338230, 100424353, 100521655, scaffold66596, 100526404, 100500247, 100519285, C108763333, C107711061, 100352764, 100521541, 100425993, 100505017, 100046195, scaffold236291, 100511683, C108182615, 100511627, 10008215…
GO:0016053	organic acid biosynthetic process	P	0.000829432	1.47324e-06	33	143	3908	7076	under	C107914683, C108441502, C108876463, 100393655, C107095147, scaffold32688, scaffold278183, C108619606, C108102999, C107288789, C107128893, 100479501, C108445618, C107684959, 100254929, 100501889, 100501875, 100494786, C108170281, 100295751, scaffold137863, C107255803, scaffold108935, 100333815, C108740975, 100487472, scaffold96509, scaffold185713, scaffold69167, C108732661, C106613682, scaffold224…	C108581005, C107133463, 100527096, 100487102, 100360566, 100273027, 100527012, 100498603, 100517203, 100470299, 100518957, C107836870, 100502563, C107127983, 100529174, 100376810, C106338230, 100424353, 100521655, scaffold66596, 100526404, 100500247, 100519285, C108763333, C107711061, 100352764, 100521541, 100425993, 100505017, 100046195, scaffold236291, 100511683, C108182615, 100511627, 10008215…
GO:0044421	extracellular region part	C	0.0010926	2.0793e-06	30	133	3911	7086	under	C108314485, 100390339, 100101373, 100451918, C108807007, 100178731, C106826573, scaffold249781, scaffold200766, C108886073, 100254402, 100504633, 100510619, 100527402, 100525226, scaffold116011, C107634700, 100512703, 100509301, scaffold336895, C108751959, C108466782, C108404526, C108968701, 100203427, scaffold45890, C108777945, C107311203, scaffold327320, 100520707	100436407, C106866545, C108962977, 100157884, 100433747, 100324449, 100334203, 100262719, C107420666, scaffold180119, C107292719, C108796739, 100422142, 100383948, C107926947, 100334151, C108435046, 100525994, scaffold206996, C107610642, 100481621, 100140896, 100311840, 100511747, scaffold328682, 100311816, 100488628, C108263514, 100371868, C107287621, 100417092, C107591998, scaffold172340, 10050…
GO:0031012	extracellular matrix	C	0.00115008	2.33459e-06	16	92	3925	7127	under	100101373, 100451918, scaffold249781, 100504633, 100510619, scaffold116011, C107634700, 100509301, scaffold336895, C108751959, C108466782, C108404526, C108968701, scaffold45890, C108777945, 100520707	100436407, 100157884, 100433747, C107420666, scaffold180119, C107292719, 100422142, 100383948, C107926947, 100334151, C108435046, scaffold206996, 100481621, 100140896, 100311840, 100511747, 100488628, C108263514, 100371868, C107287621, 100417092, C107591998, scaffold172340, 100506697, 100441001, 100326313, 100428485, 100519095, C106755976, 100367142, scaffold279172, scaffold202270, 100501637, C10…
GO:0003735	structural constituent of ribosome	F	0.00158831	3.42569e-06	75	62	3866	7157	over	C108346683, 100291108, 100395885, 100472097, scaffold140356, 100379342, C106929040, C107760974, C108141688, scaffold162087, C107504622, 100149237, scaffold124409, 100208089, 100511899, C106889234, C107858955, 100406570, 100330281, 100072454, scaffold260118, 100423433, scaffold303101, scaffold94064, C108453924, scaffold309088, 100356324, 100337893, 100033043, 100509497, 100494224, 100203729, C1088…	100228914, scaffold216934, 100528718, C107238020, 100440893, 100121874, 100317213, C106409216, C107007040, 100512219, scaffold73644, scaffold49596, C107478249, C107479932, 100452656, 100491330, C107560807, 100530770, 100518667, scaffold23271, C108166099, scaffold76070, 100261873, C107336666, 100471501, scaffold169380, C107831544, 100132932, scaffold41746, scaffold167124, 100522932, 100232856, C10…
GO:0005840	ribosome	C	0.00240718	5.49725e-06	193	227	3748	6992	over	100357680, C108346683, 100291108, C108603376, 100395885, C108656816, scaffold36424, 100473193, C106432633, 100472097, scaffold83324, scaffold235792, scaffold140356, C107600690, C106607507, 100446402, C108147600, 100505291, C108519969, 100379342, C106929040, 100460034, C108295317, 100113364, C108615294, 100291086, C107760974, C108141688, scaffold162087, 100209813, scaffold71915, C107504622, C10894…	100228914, 100255699, scaffold333801, scaffold216934, C106552501, C106627962, C107736976, 100515075, C107097897, 100196565, 100528718, 100524344, 100409654, 100405299, C107238020, 100256053, 100512375, 100440893, 100121874, C108666160, 100523856, 99987273, 100309648, 100317213, scaffold134276, C106213818, 100443475, scaffold303034, 100530986, C106992696, C106409216, 100419378, 100528620, scaffold…
GO:0042430	indole and derivative metabolic process	P	0.00288141	8.0425e-06	5	51	3936	7168	under	100516157, 100479501, 100443581, 100501889, C108170281	100467569, C106776334, C108468462, 100502563, 100440803, C106992696, 100338511, 100500247, 100521541, 100505017, C107149539, C107725151, scaffold210040, 100507137, 100530748, 100365014, C108279659, 100503861, 100508655, 100464327, C107888733, 100505923, 100522870, 100529860, 100382922, 100529822, 100251882, C106940954, 100333103, scaffold233143, 100530354, 100378380, 100115720, scaffold77412, C10…
GO:0042434	indole derivative metabolic process	P	0.00288141	8.0425e-06	5	51	3936	7168	under	100516157, 100479501, 100443581, 100501889, C108170281	100467569, C106776334, C108468462, 100502563, 100440803, C106992696, 100338511, 100500247, 100521541, 100505017, C107149539, C107725151, scaffold210040, 100507137, 100530748, 100365014, C108279659, 100503861, 100508655, 100464327, C107888733, 100505923, 100522870, 100529860, 100382922, 100529822, 100251882, C106940954, 100333103, scaffold233143, 100530354, 100378380, 100115720, scaffold77412, C10…
GO:0006568	tryptophan metabolic process	P	0.00288141	8.0425e-06	5	51	3936	7168	under	100516157, 100479501, 100443581, 100501889, C108170281	100467569, C106776334, C108468462, 100502563, 100440803, C106992696, 100338511, 100500247, 100521541, 100505017, C107149539, C107725151, scaffold210040, 100507137, 100530748, 100365014, C108279659, 100503861, 100508655, 100464327, C107888733, 100505923, 100522870, 100529860, 100382922, 100529822, 100251882, C106940954, 100333103, scaffold233143, 100530354, 100378380, 100115720, scaffold77412, C10…
GO:0006586	indolalkylamine metabolic process	P	0.00288141	8.0425e-06	5	51	3936	7168	under	100516157, 100479501, 100443581, 100501889, C108170281	100467569, C106776334, C108468462, 100502563, 100440803, C106992696, 100338511, 100500247, 100521541, 100505017, C107149539, C107725151, scaffold210040, 100507137, 100530748, 100365014, C108279659, 100503861, 100508655, 100464327, C107888733, 100505923, 100522870, 100529860, 100382922, 100529822, 100251882, C106940954, 100333103, scaffold233143, 100530354, 100378380, 100115720, scaffold77412, C10…
GO:0055114	oxidation reduction	P	0.00363595	1.06098e-05	115	333	3826	6886	under	scaffold107655, 100516817, scaffold297302, scaffold339247, 100503771, scaffold83379, 100083490, scaffold182319, C108650256, C108072493, 100393655, 100516157, 100352738, scaffold60448, scaffold278183, 100404429, scaffold307605, scaffold333216, C108461630, C108292677, 100367982, 100305128, 100456142, 100395761, C106899058, C106302818, C108566189, C107288789, C106859265, scaffold281478, C107986407, …	100467569, 100523960, C107437565, 100487102, scaffold40510, C107176515, 100360566, 100412466, 100519417, 100494266, 100243642, C107516177, 100387135, 100518983, 100518973, 100381808, scaffold99988, 100518957, C107973303, C107836870, C108340165, 100518929, scaffold300485, C107978195, 100050823, 100392091, C106776334, C108522675, 100500395, 100382298, 100502563, 100502559, C108841603, 100376810, 10…
GO:0005578	proteinaceous extracellular matrix	C	0.00365422	1.14898e-05	14	81	3927	7138	under	100101373, scaffold249781, 100504633, scaffold116011, C107634700, 100509301, scaffold336895, C108751959, C108466782, C108404526, C108968701, scaffold45890, C108777945, 100520707	100436407, 100157884, 100433747, C107420666, scaffold180119, 100422142, 100383948, 100334151, C108435046, scaffold206996, 100481621, 100140896, 100311840, 100511747, 100488628, C108263514, 100371868, C107287621, C107591998, scaffold172340, 100441001, 100326313, 100428485, 100519095, C106755976, scaffold279172, scaffold202270, 100501637, C108037098, 100116446, C108540859, C108431542, C107632018, C…
GO:0044267	cellular protein metabolic process	P	0.00365422	1.15904e-05	941	1464	3000	5755	over	scaffold269556, C107655788, 100363094, scaffold76241, 100513591, 100357680, scaffold325700, C108130217, scaffold105481, 100431883, C108346683, 100491836, C108523893, C107548291, C108789845, 100273791, C107523851, 100523308, C108739639, C108903111, 100291108, 100520027, 100385435, C108603376, scaffold339247, C108879799, 100298192, 100503771, C108314485, 100260017, 100427375, scaffold131050, C10889…	scaffold333814, C107133463, 100523978, 100228914, 100255699, scaffold333801, 100255693, scaffold216934, 100529260, 100519485, 100368068, C106627962, C107736976, C107059661, 100475149, C108932303, 100475141, C107073909, C106538233, C107280837, scaffold251284, C107616100, 100296565, scaffold26249, scaffold241494, 100412462, 100515075, 100455550, 100212531, C108442322, scaffold136559, 100447940, 100…
GO:0044260	cellular macromolecule metabolic process	P	0.00371599	1.22578e-05	1527	2496	2414	4723	over	scaffold269556, C107655788, 100363094, 100491866, scaffold76241, C107914683, 100513591, C107860799, C106941834, C108826905, scaffold239566, C108120471, 100357680, scaffold325700, scaffold155699, C108879125, 100459588, C108130217, scaffold105481, 100394137, 100431883, C107905999, C108346683, 100491836, C106883467, C108523893, C107548291, scaffold288655, C108375565, scaffold300016, C108617506, C108…	100370392, scaffold333814, C108658642, 100368090, 100489310, C107133463, 100523978, 100228914, 100255699, 100527096, scaffold333801, 100255693, scaffold216934, 100529260, C106890668, 100519485, scaffold148577, C107437565, 100523954, 100368068, scaffold113073, C106627962, 100119620, C107736976, C107059661, 100463197, 100475149, C108932303, C108588078, 100475141, scaffold317341, C107073909, C106538…
GO:0050662	coenzyme binding	F	0.00428047	1.46629e-05	45	164	3896	7055	under	scaffold107655, C108903111, 100516817, 100516157, scaffold60448, scaffold278183, scaffold333216, C106899058, C106302818, C108566189, C107986407, C107582560, C107725283, 100143839, scaffold70078, 100438639, C107307077, 100443581, scaffold335809, C108545943, C108673404, scaffold13267, 100501889, 100494786, C108320113, scaffold294942, C107377360, C107686423, 100087462, 100068328, scaffold302448, C10…	100360566, 100494266, C107516177, 100381808, C107234940, C107973303, C108340165, 100050823, 100500395, 100502559, 100489210, 100440803, C108477776, 100523850, 100521655, C108763401, 100477205, 100292076, 100457608, 100474593, 100080138, C107848772, C108278295, 100365254, scaffold304741, 100504685, scaffold13630, 100278965, scaffold304688, scaffold236291, C107149539, C107725151, C108196814, 100354…
GO:0005739	mitochondrion	C	0.00455479	1.61804e-05	122	346	3819	6873	under	C107878019, scaffold107655, scaffold76202, 100516817, scaffold83379, 100529284, 100110781, 100083490, C108072493, scaffold121254, scaffold170365, scaffold182991, 100063200, scaffold263550, 100516157, 100427963, 100475973, 100404429, scaffold230221, C108644180, 100312928, C107326321, C108102999, 100448594, scaffold194896, scaffold321882, C108566189, scaffold273245, C108596120, C107920507, C1085798…	C108658642, 100523978, 100527096, scaffold216934, 100523960, C106552501, 100521777, 100487102, 100475143, scaffold40510, C107176515, 100426603, scaffold16443, C106934920, 100447940, 100498603, C106868711, 100282367, C108871091, 100528784, 100346221, scaffold104994, 100518983, 100381808, scaffold99988, 100503015, 100518957, 100499093, 100504765, C107104473, scaffold259991, 100502563, 100502559, C1…
GO:0006325	chromatin organization	P	0.00482996	1.77707e-05	150	170	3791	7049	over	100513591, C108872715, scaffold114110, scaffold339247, 100372398, scaffold155614, 100450942, C106890582, C108571815, 100518389, scaffold16862, 100438863, 100496627, C108864495, C108343935, C108515595, scaffold309805, 100422474, 100523288, 100425727, C108481899, C108768497, C108798439, scaffold295066, scaffold165343, 100497011, 100377764, scaffold206147, scaffold312503, 100447476, 100480803, C1063…	scaffold333814, 100489310, C107437565, 100519445, 100231686, scaffold293872, 100441303, 100524308, C108246786, scaffold319499, C107536981, C107456593, C107827448, C108750995, C108301387, C108175685, C108437282, 100365254, 100365248, 100522072, 100510097, C107630280, 100438479, C108916971, C108466130, C108097401, 99989348, scaffold59341, 100082264, 100116798, scaffold49508, 100435715, 100359742, 1…
GO:0034660	ncRNA metabolic process	P	0.0056329	2.14396e-05	36	139	3905	7080	under	C107905999, C108617506, 100479777, 100110781, C108876463, scaffold32688, C108059293, C108619606, 100477491, 100342283, scaffold331602, scaffold128768, 100289264, C107495860, C107444535, C108215534, C108573737, C106273180, scaffold119909, scaffold318277, scaffold151507, scaffold305126, C108170281, C108554565, C108335347, scaffold16488, 100459710, C107659674, 100333815, 100388887, 100008250, scaffo…	C107133463, 100447940, 100527012, 100274797, C108465844, 100503057, C107973303, C108354319, scaffold160568, 100434131, 100424353, scaffold20864, 100348390, 100511851, 100412340, 100478979, scaffold304741, C108794453, scaffold181755, 100478885, 100447736, 100417094, scaffold114531, 100497969, C107380540, C108804923, 100524142, 100491392, 100409432, C107931749, C107929419, 100317065, 100530748, 100…
GO:0004926	non-G-protein coupled 7TM receptor activity	F	0.00761177	2.99372e-05	10	0	3931	7219	over	100431883, C108498629, scaffold172453, C108154072, 100469061, C108957353, scaffold71678, C108763207, 100527128, 100341347
GO:0003824	catalytic activity	F	0.00990088	4.01964e-05	1761	3520	2180	3699	under	100498257, 100442759, scaffold341596, 100310866, scaffold269556, scaffold297356, C107655788, scaffold76241, C107914683, C106941834, 100471631, 100468263, C108213002, C107878019, C107661176, C108120471, 100018598, scaffold333990, 100459588, C108130217, 100469337, 100487382, scaffold104394, C107905999, scaffold107655, 100190309, C108129013, scaffold319052, 100491836, C108523893, C107548291, C108317…	C108581005, scaffold333814, C108658642, scaffold69396, C107133463, 100527098, 100255699, 100527096, scaffold333801, 100255693, C107639684, C107028543, C108011404, C108827417, 100467569, C107989783, 100529260, 100523960, 100521785, 100519485, scaffold148577, 100403105, C107437565, 100521771, 100119620, scaffold4575, C108761349, 100487102, C107059661, 100463197, scaffold245877, 100475149, C10860791…	100412764, 100206181, 100356360, C107814124, 100218130, 100239498, 100317621, 100354180, scaffold323024, 100208357, 100527322, 100360836, C108611412, 100494588, C106973960, 100525142, scaffold4821, scaffold14565, 100424707, 100406099, 100370604, C108803733, C107696019, 100525134, C108821107, C107326357, 100519711, C107878567, C108337705, 100484797, 100513179, 100513177, scaffold296800, 100513171,…
GO:0030529	ribonucleoprotein complex	C	0.0102898	4.30807e-05	287	384	3654	6835	over	100357680, C108346683, scaffold288655, scaffold278894, 100291108, C108603376, 100395885, C108656816, scaffold36424, 100473193, C106432633, 100472097, C107542907, scaffold83324, scaffold235792, scaffold140356, C108585380, C107600690, C106607507, C107321551, 100446402, C108059293, scaffold128280, C108147600, 100505291, C108216264, C108519969, 100379342, scaffold203548, C106929040, 100460034, C10829…	100228914, 100255699, scaffold333801, scaffold216934, C106552501, C106627962, scaffold331608, C107736976, 100172607, scaffold317341, 100348498, 100527056, C108807823, 100420070, 100515075, 100274785, C108039762, 100528780, 100264963, scaffold322282, C107097897, C108744385, 100196565, 100528718, 100161050, 100524344, 100409654, 100405299, C107238020, 100256053, 100347945, 100512375, C107533071, 10…
GO:0019842	vitamin binding	F	0.010909	4.7104e-05	15	79	3926	7140	under	100503771, 100516157, scaffold307605, scaffold4626, 100456142, scaffold325501, 100206417, C107531217, 100443581, 100281687, C108673404, scaffold116536, scaffold108935, C107949005, C108732661	100487102, C107518331, C107836870, scaffold257750, 100376810, 100331529, scaffold156033, C108154366, scaffold241311, 100338511, 100284401, C107815424, 100405195, C108163632, C107711061, C106837461, C108915195, scaffold176754, C107725151, scaffold195890, scaffold210040, 100490802, 100466765, scaffold176686, 100496037, C108388994, 100333315, 100395549, 100498103, 100508655, 100264403, 100502015, 10…
GO:0046486	glycerolipid metabolic process	P	0.010909	4.84976e-05	22	99	3919	7120	under	100190309, C108372255, 100512321, C107895495, C107920507, 100373980, C108139914, C108696491, scaffold225805, 100368962, C108879561, C107404176, C108445618, 100505681, C108776441, C108697293, C108207176, C108514053, 100424837, scaffold308287, scaffold185713, scaffold144847	100463137, 100157884, scaffold291697, 100502563, 100517139, 100435847, scaffold9235, C108334635, 100526404, 100119486, 100500247, 100160426, 100126522, 100106951, 100398475, C106927550, 100464607, C108872591, 100430843, 100459658, 100521455, scaffold177169, 100530792, 100324167, C108960461, C108101233, 100318733, 100395689, C106872879, 100531144, C106755976, scaffold284118, 100528326, 100428397, …
GO:0070279	vitamin B6 binding	F	0.010909	5.12096e-05	3	38	3938	7181	under	scaffold4626, scaffold325501, C108732661	scaffold257750, scaffold156033, C108154366, scaffold241311, 100338511, 100284401, 100405195, C108163632, C106837461, scaffold195890, scaffold176686, C108388994, 100333315, 100498103, 100264403, C108707217, C108654882, 100395325, C108219396, 100512965, 100434703, 100422736, C106650755, 100482735, C107351072, 100394723, C107756972, 100477753, C107816400, 100136932, 100510537, scaffold296800, 100441…
GO:0030170	pyridoxal phosphate binding	F	0.010909	5.12096e-05	3	38	3938	7181	under	scaffold4626, scaffold325501, C108732661	scaffold257750, scaffold156033, C108154366, scaffold241311, 100338511, 100284401, 100405195, C108163632, C106837461, scaffold195890, scaffold176686, C108388994, 100333315, 100498103, 100264403, C108707217, C108654882, 100395325, C108219396, 100512965, 100434703, 100422736, C106650755, 100482735, C107351072, 100394723, C107756972, 100477753, C107816400, 100136932, 100510537, scaffold296800, 100441…
GO:0006694	steroid biosynthetic process	P	0.0111581	5.37946e-05	6	49	3935	7170	under	C108740739, 100486656, 100483321, C108670128, 100501889, C108728923	100494266, C108340165, 100502563, C107126181, 100431425, C108767729, 100500247, C107579972, 100507231, 100179417, 100462465, 100433415, scaffold283763, 100365014, scaffold197933, C107821842, 100518561, 100528338, C108828679, 100437611, scaffold285795, 100464327, scaffold48733, 100521191, 100309148, 100518359, 100499735, 100529868, 100504139, 100251882, scaffold45982, 100169176, 100530354, C107275…
GO:0044281	small molecule metabolic process	P	0.0118944	5.88531e-05	570	1256	3371	5963	under	100442759, scaffold269556, C107914683, 100513591, C107661176, C108441502, 100190309, C108129013, C108523893, C107548291, C108617506, 100523308, 100516817, C108636626, 100520027, scaffold107622, scaffold339247, scaffold74004, 100298192, 100503771, scaffold83379, 100260017, 100347861, C108372255, 100110781, C106944496, C108839317, C107392422, 100511317, C108392456, 100083490, scaffold120187, scaffo…	C108581005, scaffold69396, C107133463, 100527096, 100255693, 100467569, 100529260, 100487102, C107059661, 100475149, scaffold40510, C107073909, 100352970, C107280837, 100360566, C107616100, 100273027, C107542445, 100511965, 100523910, 100455550, scaffold16443, C106934920, C108442322, 100515063, 100498639, 100447940, 100527012, 100101079, 100463137, 100274797, 100494270, C108465844, C106423601, 10…
GO:0019538	protein metabolic process	P	0.0163345	8.33556e-05	1020	1628	2921	5591	over	scaffold269556, C107655788, 100363094, scaffold76241, 100513591, 100357680, scaffold325700, C108130217, scaffold105481, 100431883, C108346683, 100491836, C108523893, C107548291, C108789845, 100273791, C107523851, 100523308, C108739639, C108903111, 100291108, 100520027, 100385435, C108603376, scaffold339247, C108879799, 100298192, 100503771, C108314485, 100260017, 100427375, scaffold131050, C10889…	scaffold333814, C107133463, 100523978, 100228914, 100255699, scaffold333801, 100255693, scaffold216934, 100529260, 100521785, 100519485, 100368068, C106627962, C108761349, C107736976, C107059661, 100475149, C108932303, 100475141, 100436407, 100202793, C107073909, C106538233, C107280837, scaffold251284, C107616100, 100296565, scaffold26249, scaffold241494, 100412462, 100515075, 100455550, 10021253…
GO:0044420	extracellular matrix part	C	0.0163345	8.70402e-05	7	51	3934	7168	under	100101373, scaffold249781, 100504633, C107634700, C108466782, C108968701, C108777945	100157884, 100422142, 100383948, 100334151, C108435046, scaffold206996, 100481621, 100140896, 100511747, C108263514, C107287621, scaffold172340, 100506697, 100441001, 100428485, 100519095, C106755976, scaffold202270, C108037098, 100116446, C108431542, C107632018, C108862475, 100530494, C107809570, scaffold155043, 100511211, 100530364, 100324917, C108684078, scaffold294786, scaffold278292, C107512…
GO:0006633	fatty acid biosynthetic process	P	0.0163345	8.70402e-05	7	51	3934	7168	under	C108441502, C107288789, C107684959, 100501889, 100295751, C107255803, scaffold108935	C108581005, 100487102, C107836870, C106338230, scaffold66596, 100526404, 100519285, C107711061, 100046195, 100511683, C108182615, 100468967, 100490802, 100466765, 100516481, 100365014, 100496037, C108593866, scaffold342663, 100503861, 100387921, 100525556, 100510837, 100382922, 100500971, 100378380, 100477847, scaffold321066, C107441265, C108372291, C107856974, scaffold322740, 100530224, 10038800…
GO:0032787	monocarboxylic acid metabolic process	P	0.0200672	0.000109695	61	193	3880	7026	under	C107661176, C108441502, 100516817, 100503771, 100347861, C108839317, scaffold60448, C108571175, scaffold307605, 100481327, C108776679, C108259270, C106899058, scaffold121158, 100463289, C107288789, scaffold337572, 100516015, 100454518, C108927535, C107531217, C107725283, C108886073, 100143839, 100479501, 100288738, 100463747, 100460433, C108670182, scaffold273074, C107684959, 100501889, C10832011…	C108581005, 100487102, scaffold40510, 100352970, scaffold16443, 100498603, C107836870, 100499093, 100462625, C107104473, 100499057, 100502563, C108841603, 100440803, C106338230, 100331529, C108922431, C108763401, 100477205, 100177375, 100080138, scaffold66596, C107815424, 100504685, 100526404, 100428659, 100500247, 100519285, 100479313, C107711061, scaffold140880, 100521541, C107619814, 100046195…
GO:0006399	tRNA metabolic process	P	0.0200672	0.000112043	23	98	3918	7121	under	C107905999, 100110781, C108876463, scaffold32688, C108619606, 100477491, 100342283, scaffold331602, 100289264, C107444535, C108215534, C106273180, scaffold318277, scaffold151507, C108170281, C108554565, C108335347, C107659674, 100333815, 100008250, scaffold296344, 100487472, 100322819	C107133463, 100447940, 100527012, 100274797, C108465844, C107973303, C108354319, 100434131, 100424353, 100511851, 100412340, 100478979, scaffold304741, scaffold181755, 100447736, 100417094, scaffold114531, 100497969, C107380540, 100491392, 100409432, C107931749, C107929419, 100530748, 100508877, 100469379, 100090998, scaffold18287, scaffold73442, 100519009, 100066822, 100514139, C108514613, C1076…
GO:0016491	oxidoreductase activity	F	0.0200672	0.00011607	170	435	3771	6784	under	C107878019, scaffold107655, 100486280, 100516817, scaffold297302, scaffold339247, 100503771, scaffold295101, C108221238, scaffold83379, 100083490, scaffold182319, C108650256, C108072493, 100393655, C107897705, 100516157, 100427963, 100352738, scaffold60448, scaffold278183, scaffold308719, 100404429, scaffold307605, 100481327, scaffold333216, C108461630, C108292677, scaffold185538, C108102999, 100…	C108581005, 100467569, 100523960, C107437565, 100487102, 100475143, scaffold40510, C107176515, 100360566, 100412466, 100509641, 100519417, 100494266, 100243642, 100517215, C108164236, C107516177, 100515017, 100387135, 100518983, 100518973, 100381808, scaffold99988, 100518957, C107973303, 100474627, C107836870, C108340165, 100518929, scaffold300485, C107978195, 100050823, 100392091, C106776334, C1…
GO:0006576	cellular biogenic amine metabolic process	P	0.0200672	0.000117114	12	66	3929	7153	under	100516157, 100479501, 100443581, 100501889, C108320113, C108170281, scaffold267557, C108931103, C108317967, C108427424, scaffold308287, 100456966	100467569, C106776334, C108468462, 100502563, 100440803, C106992696, 100338511, scaffold9235, 100500247, 100521541, 100505017, C107149539, C107725151, scaffold210040, C107989409, 100507137, 100528494, 100501807, 100530748, 100365014, 100152608, C108279659, 100503861, 100508655, 100464327, C107888733, 100505923, 100522870, 100429911, 100516171, scaffold337571, 100529860, 100382922, 100529822, 1002…
GO:0044429	mitochondrial part	C	0.0214783	0.000128074	50	166	3891	7053	under	scaffold107655, scaffold76202, scaffold83379, 100529284, C108072493, scaffold170365, scaffold263550, 100516157, 100404429, 100312928, scaffold194896, C108579803, scaffold177239, C107626642, C108251014, C108622222, scaffold70078, scaffold192505, 100143173, C108082609, C108253158, 100460433, scaffold335809, scaffold2837, 100457000, scaffold217416, 100501889, 100501875, C108320113, C107377360, scaff…	C108658642, scaffold216934, 100523960, 100426603, C106934920, 100346221, 100518957, 100499093, scaffold259991, 100502559, 100440803, C108477776, 100523850, 100414534, 100474593, 100530964, C108591976, 100530962, scaffold312361, scaffold141377, scaffold174671, C108734409, C108809835, 100319327, C107478249, 100488666, 100348250, 100298500, C108729437, C107149539, 100259795, C108238970, 100491330, C…
GO:0016125	sterol metabolic process	P	0.0222616	0.000135569	3	36	3938	7183	under	100486656, C108670128, C108728923	100334203, 100262719, 100238580, C108767729, C107579972, 100507231, 100179417, 100348151, 100433415, scaffold283763, scaffold197933, C107821842, C106922506, 100528338, scaffold285795, 100521191, 100309148, 100454496, 100499735, 100529868, 100504139, scaffold45982, 100169176, C108833381, C108347777, 100333005, 100495182, scaffold337336, 100442227, C107931061, scaffold312683, C107531017, 100529312,…
GO:0005576	extracellular region	C	0.0263315	0.000172116	53	171	3888	7048	under	C108314485, 100511317, 100390339, 100101373, 100451918, 100496551, C108807007, C107792422, C108827203, 100178731, 100298600, C106826573, scaffold249781, scaffold200766, C108886073, 100254402, 100504633, C108870911, 100510619, scaffold159100, 100360770, 100527402, 100525226, 100183535, scaffold116011, C108768203, 100398835, 100211245, 100458782, C107634700, scaffold179265, 100512703, 100509301, C1…	100436407, 100517257, C106866545, C108962977, 100157884, 100433747, scaffold336400, 100157852, 100324449, 100320089, 100334203, 100262719, C107420666, scaffold56814, scaffold180119, C107292719, C108796739, 100422142, 100383948, C107926947, scaffold221754, 100334151, C108435046, 100386557, 100525994, scaffold206996, C107610642, 100481621, 100140896, 100311840, 100511747, scaffold328682, 100311816,…
GO:0022610	biological adhesion	P	0.0263315	0.000177437	46	154	3895	7065	under	C108789845, C108636626, scaffold297992, 100172927, scaffold32688, 100415302, C108971903, 100422474, C108294217, C107831102, scaffold325621, scaffold331020, C108849641, C108807007, C108845243, C108289809, C108918887, C106826573, scaffold59751, 100520471, C108935049, scaffold48127, scaffold116011, 100405281, scaffold106812, 100509323, 100509301, scaffold336895, scaffold341143, C108751959, 100386769…	100529260, C106866545, scaffold336400, scaffold260564, 100324449, 100252920, scaffold299112, 100524306, 100089414, C108957947, 100465281, C108796739, scaffold103170, C107777728, 100383948, 100530974, 100334151, scaffold196441, C107327645, C108435046, C107885227, C108637114, 100481621, C108809829, 100140896, 100311840, 100498459, 100511747, scaffold198589, 100126522, C107465783, 100512179, scaffol…
GO:0007155	cell adhesion	P	0.0263315	0.000177437	46	154	3895	7065	under	C108789845, C108636626, scaffold297992, 100172927, scaffold32688, 100415302, C108971903, 100422474, C108294217, C107831102, scaffold325621, scaffold331020, C108849641, C108807007, C108845243, C108289809, C108918887, C106826573, scaffold59751, 100520471, C108935049, scaffold48127, scaffold116011, 100405281, scaffold106812, 100509323, 100509301, scaffold336895, scaffold341143, C108751959, 100386769…	100529260, C106866545, scaffold336400, scaffold260564, 100324449, 100252920, scaffold299112, 100524306, 100089414, C108957947, 100465281, C108796739, scaffold103170, C107777728, 100383948, 100530974, 100334151, scaffold196441, C107327645, C108435046, C107885227, C108637114, 100481621, C108809829, 100140896, 100311840, 100498459, 100511747, scaffold198589, 100126522, C107465783, 100512179, scaffol…
GO:0006066	alcohol metabolic process	P	0.0263315	0.000177981	64	197	3877	7022	under	C108636626, C108839317, C107392422, C108238014, 100516157, C108762527, scaffold60448, C108926599, scaffold331020, scaffold331009, 100481923, C108776679, 100458316, C108259270, C106899058, C108566189, C108109309, scaffold337572, C107725283, C108886073, 100143839, scaffold330432, 100479501, C107404176, 100438639, 100486656, 100526388, scaffold334133, 100443581, 100288738, 100103359, 100463747, 1005…	scaffold40510, 100463137, 100328825, 100334203, 100262719, 100462625, 100499057, scaffold97726, 100502563, C108922431, scaffold156033, C107456593, 100177375, 100457608, C106992696, 100080138, 100443415, 100284401, 100314592, 100530916, scaffold9235, 100238580, C107856300, 100526404, C108163632, C108767729, 100500247, C107579972, scaffold140880, 100521541, 100160426, 100507231, 100179417, 10053087…
GO:0040012	regulation of locomotion	P	0.0263315	0.000178616	5	42	3936	7177	under	scaffold331020, scaffold334133, 100463091, C108466782, C107201810	100529260, 100157884, scaffold56814, C108796739, 100530946, C107630280, 100529004, 100511747, scaffold198589, 100126522, 100441001, C108407670, 100428485, C107600640, C106755976, 100531032, 100529998, 100530494, C107809570, scaffold155043, scaffold192815, 100520629, 100368696, 100511211, 100345073, C108961777, C108887993, 100164210, 100349316, 100256489, C108400014, C107719075, C108728207, 100208…
GO:0003677	DNA binding	F	0.0263315	0.000180398	408	593	3533	6626	over	C106941834, C108826905, C108879125, 100459588, 100394137, scaffold300016, C108330901, 100121676, C108903111, C108745035, C108636632, scaffold297302, C107860749, C108469874, C107499814, C108263850, 100372398, 100450942, scaffold169182, C106890582, 100222408, C108073569, C108571815, 100518389, 100334779, 100438863, 100522828, scaffold47919, C108855125, 100256193, 100496627, 100457980, C108864495, C…	100527098, scaffold148577, scaffold253471, C108588078, 100475141, scaffold222322, C108807823, C107542445, scaffold309725, C106532903, scaffold189433, C108842175, 100498639, 100519417, scaffold200543, C108885259, 100243642, 100498615, scaffold272572, 100528786, scaffold165469, 100157884, C107518331, 100464887, 100402603, C108705687, C108210814, 100441303, C108744385, C108608332, 100518937, 1005189…
GO:0051716	cellular response to stimulus	P	0.028155	0.000196463	123	329	3818	6890	under	100308586, scaffold76241, scaffold239566, C108636632, C108636626, 100479777, C108469874, scaffold131050, 100510239, C108439810, scaffold182991, C107397278, scaffold32688, C108325919, 100334711, 100415302, 100475973, C108216242, 100015814, C108926599, scaffold33709, scaffold331020, 100101373, scaffold97431, C108757581, C108214674, 100514515, scaffold321882, 100395761, 100503629, C108566189, scaffo…	100523978, 100519485, scaffold148577, C108588078, 100519445, 100511965, 100204933, C108842175, C106868711, 100282367, C108496951, 100157884, C107518331, C108210814, 100381808, 100516771, 100334203, 100518929, 100429205, 100427021, scaffold102725, 100504765, C108905525, 100506927, 100502563, 100487040, scaffold220092, 100440803, C108446644, 100465281, scaffold245782, C108924617, scaffold20864, 100…
GO:0042180	cellular ketone metabolic process	P	0.0304993	0.000216707	385	872	3556	6347	under	scaffold269556, C107914683, C107661176, C108441502, C108523893, C107548291, 100523308, 100516817, 100520027, scaffold107622, 100298192, 100503771, scaffold83379, 100260017, 100347861, 100110781, C106944496, C108839317, C108392456, 100083490, scaffold120187, C108367911, scaffold248849, C107473009, scaffold123433, scaffold325075, C108876463, C106586901, 100393655, 100219030, scaffold254215, 1005172…	C108581005, C107133463, 100527096, 100467569, 100529260, 100487102, C107059661, 100475149, scaffold40510, C107073909, 100352970, C107280837, 100360566, C107616100, 100273027, 100455550, scaffold16443, C106934920, C108442322, 100447940, 100527012, 100101079, 100274797, 100494270, C108465844, C106423601, C106866545, 100498603, C106868711, 100282367, 100517203, 100451142, 100090028, 100167666, 10039…
GO:0008202	steroid metabolic process	P	0.0304993	0.000220561	17	78	3924	7141	under	C107661176, 100481399, C108812689, scaffold71915, C108740739, 100516015, C108927587, 100495343, 100486656, 100483321, C108670128, 100501889, C106565845, C108728923, 100521955, C108855961, C108651472	100494266, 100334203, C108340165, 100262719, 100502563, scaffold68785, 100379436, C107126181, 100431425, 100238580, C108767729, 100500247, C107579972, 100513907, 100507231, 100179417, 100472295, 100462465, 100348151, 100082158, 100357466, 100433415, scaffold283763, 100365014, C108977255, scaffold197933, C107821842, C106922506, 100518561, 100528338, 100493370, C108828679, 100523418, 100437611, sca…
GO:0031980	mitochondrial lumen	C	0.032592	0.000246501	12	63	3929	7156	under	100516157, scaffold194896, scaffold70078, 100460433, 100501889, C108320113, scaffold335747, C108317967, scaffold96509, C108425108, 100364866, scaffold191747	C108658642, scaffold216934, C106934920, 100518957, 100523850, 100414534, 100530964, 100530962, 100319327, C107478249, 100348250, C107149539, 100491330, C107560807, scaffold210040, 100134066, 100518667, 100365014, 100323627, 100090960, 100152608, 99988667, scaffold302288, 100153008, C108882141, 100527878, C107527201, 100515855, 100259509, 100503861, C108760335, 100464327, scaffold339815, 100196015…
GO:0005759	mitochondrial matrix	C	0.032592	0.000246501	12	63	3929	7156	under	100516157, scaffold194896, scaffold70078, 100460433, 100501889, C108320113, scaffold335747, C108317967, scaffold96509, C108425108, 100364866, scaffold191747	C108658642, scaffold216934, C106934920, 100518957, 100523850, 100414534, 100530964, 100530962, 100319327, C107478249, 100348250, C107149539, 100491330, C107560807, scaffold210040, 100134066, 100518667, 100365014, 100323627, 100090960, 100152608, 99988667, scaffold302288, 100153008, C108882141, 100527878, C107527201, 100515855, 100259509, 100503861, C108760335, 100464327, scaffold339815, 100196015…
GO:0034645	cellular macromolecule biosynthetic process	P	0.032592	0.000248099	704	1095	3237	6124	over	100491866, C107914683, 100513591, C106941834, C108826905, 100357680, scaffold155699, C108879125, 100459588, 100394137, C108346683, C108375565, scaffold300016, C108330901, C108636632, C108872715, 100291108, C108636626, C107941341, C108603376, C108469874, scaffold339247, C107499814, 100427375, C108263850, scaffold277765, 100395885, C108656816, scaffold36424, 100110781, 100510239, C108662202, 100473…	100370392, scaffold333814, C108658642, 100368090, 100489310, C107133463, 100523978, 100228914, 100255699, 100527096, scaffold333801, scaffold216934, C106890668, scaffold148577, C107437565, 100523954, scaffold113073, C106627962, C107736976, C108932303, scaffold222322, C107542445, scaffold309725, 100412462, C106532903, 100515075, scaffold189433, 100393853, scaffold88499, 100509641, 100515063, 10049…
GO:0051240	positive regulation of multicellular organismal process	P	0.0329138	0.000254725	4	38	3937	7181	under	C107766972, 100521629, scaffold309714, 100463091	100527096, 100529260, 100515063, scaffold56814, 100479407, 100229218, 100311816, 100530884, scaffold198589, 100474463, 100469339, 100518561, 100149847, C108828679, 100442553, 100499799, C107588810, 100050233, 100413410, C108279315, C108606620, 100465755, C106419537, C108883441, 100522578, C108835367, C108174337, 100482527, scaffold246583, 100297271, 100530030, 100290184, scaffold161237, 100150981…
GO:0043436	oxoacid metabolic process	P	0.0331322	0.000269964	376	851	3565	6368	under	scaffold269556, C107914683, C107661176, C108441502, C108523893, C107548291, 100523308, 100516817, 100520027, scaffold107622, 100298192, 100503771, 100260017, 100347861, 100110781, C106944496, C108839317, C108392456, scaffold120187, C108367911, scaffold248849, C107473009, scaffold123433, scaffold325075, C108876463, C106586901, 100393655, 100219030, scaffold254215, 100517289, 100494466, 100414282, …	C108581005, C107133463, 100527096, 100467569, 100529260, 100487102, C107059661, 100475149, scaffold40510, C107073909, 100352970, C107280837, 100360566, C107616100, 100273027, 100455550, scaffold16443, C106934920, C108442322, 100447940, 100527012, 100101079, 100274797, 100494270, C108465844, C106423601, C106866545, 100498603, C106868711, 100282367, 100517203, 100451142, 100090028, 100167666, 10039…
GO:0019752	carboxylic acid metabolic process	P	0.0331322	0.000269964	376	851	3565	6368	under	scaffold269556, C107914683, C107661176, C108441502, C108523893, C107548291, 100523308, 100516817, 100520027, scaffold107622, 100298192, 100503771, 100260017, 100347861, 100110781, C106944496, C108839317, C108392456, scaffold120187, C108367911, scaffold248849, C107473009, scaffold123433, scaffold325075, C108876463, C106586901, 100393655, 100219030, scaffold254215, 100517289, 100494466, 100414282, …	C108581005, C107133463, 100527096, 100467569, 100529260, 100487102, C107059661, 100475149, scaffold40510, C107073909, 100352970, C107280837, 100360566, C107616100, 100273027, 100455550, scaffold16443, C106934920, C108442322, 100447940, 100527012, 100101079, 100274797, 100494270, C108465844, C106423601, C106866545, 100498603, C106868711, 100282367, 100517203, 100451142, 100090028, 100167666, 10039…
GO:0016885	ligase activity, forming carbon-carbon bonds	F	0.0331322	0.000277433	1	25	3940	7194	under	scaffold108935	C106934920, C106338230, scaffold66596, 100319327, scaffold176754, 100490802, 100466765, 100496037, 100395549, 100525556, 100510877, 100510837, C108089309, 100465913, 100500971, C107441265, C107856974, 100499569, 100388001, scaffold88823, C108497675, 100525034, C108313637, C107691067, 100491758
GO:0042330	taxis	P	0.0331322	0.000277433	1	25	3940	7194	under	C108807007	100443571, 100157884, scaffold56814, scaffold20864, scaffold335746, 100441001, C106755976, 100528326, C107843530, C107809570, scaffold192815, 100368696, C108467306, 100345073, C108961777, 100480523, 100256489, 100434517, scaffold259038, C106965095, 100153782, 100527294, C107975749, 100514735, 100504811
GO:0030384	phosphoinositide metabolic process	P	0.0331322	0.000277433	1	25	3940	7194	under	C108776441	100157884, scaffold291697, 100517139, 100126522, 100464607, 100530792, C106872879, C106755976, 100428397, 100466517, C107476939, 100363856, 100297612, 100473591, C108908899, 100164210, scaffold76971, C108783555, 100256489, C108116413, 100526712, 100514735, scaffold127308, C108800847, scaffold216967
GO:0006082	organic acid metabolic process	P	0.0362103	0.000307802	377	851	3564	6368	under	scaffold269556, C107914683, C107661176, C108441502, C108523893, C107548291, 100523308, 100516817, 100520027, scaffold107622, 100298192, 100503771, 100260017, 100347861, 100110781, C106944496, C108839317, C108392456, scaffold120187, C108367911, scaffold248849, C107473009, scaffold123433, scaffold325075, C108876463, C106586901, 100393655, 100219030, scaffold254215, 100517289, 100494466, 100414282, …	C108581005, C107133463, 100527096, 100467569, 100529260, 100487102, C107059661, 100475149, scaffold40510, C107073909, 100352970, C107280837, 100360566, C107616100, 100273027, 100455550, scaffold16443, C106934920, C108442322, 100447940, 100527012, 100101079, 100274797, 100494270, C108465844, C106423601, C106866545, 100498603, C106868711, 100282367, 100517203, 100451142, 100090028, 100167666, 10039…
GO:0008203	cholesterol metabolic process	P	0.0384892	0.000332056	3	33	3938	7186	under	100486656, C108670128, C108728923	100334203, 100262719, 100238580, C108767729, C107579972, 100507231, 100179417, 100348151, 100433415, scaffold283763, C107821842, C106922506, 100528338, 100521191, 100309148, 100454496, 100499735, 100529868, 100504139, scaffold45982, 100169176, C108833381, C108347777, 100333005, 100495182, scaffold337336, 100442227, C107931061, scaffold312683, C107531017, 100529312, scaffold142040, 100294418
GO:0051270	regulation of cellular component movement	P	0.0443103	0.000387898	4	36	3937	7183	under	scaffold331020, scaffold334133, C108466782, C107201810	100529260, 100157884, C108796739, 100530946, C107630280, 100529004, 100511747, scaffold198589, 100126522, 100441001, 100196217, C108407670, 100428485, C106755976, 100531032, 100529998, 100530494, C107809570, scaffold155043, 100520629, 100511211, C108887993, 100164210, 100349316, 100256489, C108400014, C107719075, C108728207, 100208357, 100441671, C108116413, 100446414, 100370514, C108450036, C108…
GO:0051276	chromosome organization	P	0.0444605	0.000394854	193	253	3748	6966	over	100513591, C108872715, scaffold114110, C108469874, scaffold339247, 100372398, scaffold155614, 100510239, C108177691, scaffold170399, 100450942, C106890582, C108571815, 100518389, scaffold16862, 100438863, 100496627, C108864495, C107397278, C108343935, 100516113, C108515595, scaffold309805, 100422474, C108782719, 100523288, 100425727, C108481899, C108768497, C108798439, scaffold295066, 100101373, …	scaffold333814, 100489310, C107437565, 100519445, 100515085, C108842175, 100498615, 100231686, 100157884, C107518331, C108210814, scaffold293872, 100441303, C108522675, 100524308, 100522128, C108246786, scaffold319499, 100504721, 100483923, C107536981, C107456593, C108170807, 100530990, C107827448, C108750995, C106702091, C108301387, C108175685, C108808187, C108437282, 100365254, 100365248, 10052…
GO:0003723	RNA binding	F	0.046671	0.000422674	228	308	3713	6911	over	C108120471, 100459588, C108233212, C106883467, C108375565, scaffold300016, 100189101, C108745035, scaffold74004, 100347861, 100473193, 100298138, scaffold83324, C107066291, 100168418, 100522842, 100466669, 100334779, 100256193, scaffold132776, 100494442, C108059293, scaffold290233, 100379342, 100460034, 100396289, C108285545, C108644180, 100524360, 100491788, C107760974, C106892062, 100133534, 10…	100032231, 100228914, 100392111, C106627962, C107736976, 100172607, scaffold317341, 100511989, C108807823, C107501524, 100517247, 100509641, 100410238, C108039762, 100528780, C106957181, C107411350, C108354319, C108744385, 100161050, 100262719, 100347945, 100512377, C108903359, 100440893, 100506947, 100440877, 100121874, C108666160, C108796771, scaffold20864, C108123299, 100348390, 100309648, 100…
GO:0030119	AP-type membrane coat adaptor complex	C	0.046671	0.000432249	5	40	3936	7179	under	scaffold54402, C107943865, 100508165, C108481493, scaffold248942	100503015, scaffold168001, scaffold204825, C108768231, 100472357, 100440781, C107511111, C107644386, 100476627, 100482037, C108254132, 100298406, scaffold212196, C107190407, C108446304, 100493352, 100421298, 100520779, C108779393, 100526042, 100304324, 100464241, 100373592, C107998366, C107434189, 100530334, 100413418, 100493052, 100477851, C106916772, 100384999, scaffold188152, 100183243, C10870…
GO:0030131	clathrin adaptor complex	C	0.046671	0.000432249	5	40	3936	7179	under	scaffold54402, C107943865, 100508165, C108481493, scaffold248942	100503015, scaffold168001, scaffold204825, C108768231, 100472357, 100440781, C107511111, C107644386, 100476627, 100482037, C108254132, 100298406, scaffold212196, C107190407, C108446304, 100493352, 100421298, 100520779, C108779393, 100526042, 100304324, 100464241, 100373592, C107998366, C107434189, 100530334, 100413418, 100493052, 100477851, C106916772, 100384999, scaffold188152, 100183243, C10870…
GO:0006448	regulation of translational elongation	P	0.0467932	0.000439317	38	29	3903	7190	over	C106432633, C106607507, 100460034, 100113364, 100291086, 100209813, scaffold231881, C107364474, C108385796, 100337893, scaffold269969, 100469717, C107784764, scaffold11191, 100392329, 100528566, scaffold69466, scaffold98346, C107992382, scaffold229415, 100101793, C108137574, 100048809, 100445696, 100109843, 100516487, C108968857, scaffold111703, C108347349, 100031997, scaffold276200, C108746325, …	100304724, 100406806, C107275625, 100146065, 100333353, 100504319, scaffold111661, 100185885, 100501683, 100397701, 100447406, C107286885, 100309134, 100373522, scaffold208433, C106971820, 100522590, 100270749, 100489608, 100461265, 100426811, 100525062, scaffold265567, scaffold294449, C107053161, 100492160, 100421892, C108767981, 100300532
