# Supplementary material for: Transcriptome Analysis of Nautilus and Pygmy Squid Developing Eye Provides Insights in Lens and Eye Evolution
Source: PLoS One. 2013 Oct 16;8(10):e78054. doi: 10.1371/journal.pone.0078054 (PMC3803853; doi:10.1371/journal.pone.0078054)
Supplement: Table S2 — Nautilus and squid eye-related genes as found by comparisons with Human and Drosophila homologues. (XLSX) [file pone.0078054.s002.xlsx]

## Sheet: TableS2
Gene name	Organism of best hit	Present in Nautilus	Present in Squid
Abi	Fly	NO	YES
ABI2	Human	YES	NO
ACHE	Human	YES	NO
ACVR1	Human	YES	NO
ACVR2B	Human	YES	YES
AGTPBP1	Human	YES	YES
AHI1	Human	YES	NO
ALDH1A2	Human	YES	NO
ANKHD1	Human	YES	NO
ANKRD17	Human	NO	YES
AP1B1	Human	YES	NO
AP1G1	Human	YES	YES
AP1M1	Human	NO	YES
AP-1sigma	Fly	YES	YES
AP2B1	Human	NO	YES
AP3D1	Human	YES	YES
AP-47	Fly	YES	NO
APC	Human	YES	NO
Arf79F	Fly	YES	YES
ARFGAP2	Human	YES	YES
ARFGAP3	Human	YES	NO
ARID1B	Human	NO	YES
arm	Fly	YES	YES
ARPC1A	Human	YES	YES
ASTE1	Human	YES	NO
ATM	Human	YES	NO
ATP6V0A1	Human	YES	NO
ATXN1	Human	NO	YES
ATXN2L	Human	YES	YES
AXIN1	Human	YES	YES
BAK1	Human	YES	NO
Bap	Fly	YES	YES
BARHL1	Human	NO	YES
BAX	Human	YES	NO
BBS1	Human	YES	YES
BBS2	Human	YES	YES
BBS4	Human	YES	NO
beta-Spec	Fly	YES	NO
BIRC2	Human	NO	YES
BLOC1S1	Human	YES	NO
BMP3	Human	NO	YES
BMP4	Human	NO	YES
BMP7	Human	YES	YES
BMPR1B	Human	YES	NO
BMPR2	Human	YES	NO
boi	Fly	YES	NO
BRAF	Human	YES	NO
bs	Fly	NO	YES
CadN	Fly	YES	YES
Cam	Fly	YES	YES
CANX	Human	YES	YES
CAP1	Human	NO	YES
capt	Fly	YES	NO
CASP2	Human	YES	YES
CASP7	Human	YES	NO
CBFB	Human	NO	YES
Cbl	Fly	YES	YES
CD2BP2	Human	YES	NO
CDC73	Human	YES	YES
CEP290	Human	YES	YES
CEP95	Human	YES	NO
CETN2	Human	YES	NO
CETN3	Human	YES	YES
CG17922	Fly	YES	NO
CG42260	Fly	YES	YES
CG5198	Fly	NO	YES
CG9236	Fly	NO	YES
CG9265	Fly	YES	NO
CG9650	Fly	NO	YES
CHN1	Human	YES	YES
ci	Fly	NO	YES
CIC	Human	YES	YES
ck	Fly	YES	NO
CLCN2	Human	YES	NO
CLK2	Human	YES	YES
CLTC	Human	YES	YES
cnk	Fly	NO	YES
CNKSR2	Human	YES	NO
COPS4	Human	YES	YES
COPS5	Human	YES	YES
COPS8	Human	YES	NO
CRY1	Human	YES	YES
CRYAB	Human	YES	NO
CSNK2A1	Human	YES	YES
csw	Fly	NO	YES
CTNNB1	Human	NO	YES
CUL3	Human	YES	YES
CYP1A1	Human	YES	NO
CYP1B1	Human	YES	NO
Dab	Fly	YES	YES
dac	Fly	YES	YES
DGKB	Human	NO	YES
DGKI	Human	YES	NO
DIXDC1	Human	YES	NO
DKFZp564L232	Human	NO	YES
DKFZp686E0752	Human	YES	YES
DLG1	Human	YES	NO
dlg1	Fly	YES	NO
DLL1	Human	YES	NO
DNAJC6	Human	NO	YES
DNM1	Human	YES	NO
DNM3	Human	NO	YES
dos	Fly	YES	NO
dsh	Fly	NO	YES
Dsp1	Fly	YES	YES
DVL3	Human	YES	NO
ec	Fly	YES	YES
ECD	Human	YES	NO
eff	Fly	YES	YES
Egfr	Fly	YES	NO
Egm	Fly	NO	YES
ELOVL4	Human	YES	NO
ELP3	Human	YES	NO
ena	Fly	YES	YES
EPHB1	Human	NO	YES
ERCC6	Human	YES	NO
ETS1	Human	YES	NO
ETV6	Human	YES	NO
ex	Fly	NO	YES
EXOC3	Human	YES	YES
EYA4	Human	YES	YES
FGFR3	Human	YES	NO
FKBP8	Human	YES	YES
fng	Fly	YES	YES
FOS	Human	NO	YES
FOSL1	Human	YES	NO
FOXP2	Human	YES	NO
frc	Fly	YES	NO
FRMD6	Human	YES	NO
FRS2	Human	YES	NO
futsch	Fly	YES	YES
fwe	Fly	NO	YES
FZD1	Human	YES	YES
FZD4	Human	YES	NO
FZR1	Human	YES	YES
G2E3	Human	YES	NO
G3BP2	Human	YES	YES
GAK	Human	YES	NO
GATA3	Human	YES	NO
GCH1	Human	YES	NO
GDA	Human	YES	NO
GDF11	Human	NO	YES
Gef26	Fly	NO	YES
GLI3	Human	YES	NO
GNAQ	Human	YES	NO
GPC5	Human	YES	NO
GPC6	Human	YES	NO
GPR177	Human	YES	YES
GPR98	Human	YES	NO
GRB2	Human	YES	YES
GRHL2	Human	YES	YES
HDAC1	Human	YES	NO
HIF1A	Human	YES	NO
HIPK2	Human	YES	YES
HIVEP1	Human	YES	NO
HOOK3	Human	YES	NO
HPS1	Human	YES	NO
Hr46	Fly	YES	YES
HRAS	Human	YES	NO
HS3ST3A1	Human	YES	YES
hth	Fly	NO	YES
hts	Fly	YES	YES
IFT122	Human	YES	NO
IFT140	Human	YES	NO
IFT52	Human	YES	NO
IFT57	Human	YES	YES
IFT88	Human	YES	NO
IPO7	Human	YES	YES
IQCB1	Human	YES	NO
JMJD6	Human	YES	YES
jumu	Fly	NO	YES
JUN	Human	YES	YES
KCNN2	Human	YES	YES
Khc	Fly	YES	YES
KIAA1432	Human	YES	NO
KIF3A	Human	YES	NO
KIRREL	Human	YES	NO
KMO	Human	YES	NO
l(2)gd1	Fly	YES	YES
LATS1	Human	YES	NO
LHX1	Human	YES	NO
LIMK2	Human	YES	NO
LIN52	Human	YES	NO
LMNA	Human	YES	NO
LPCAT1	Human	YES	NO
LRBA	Human	YES	NO
LRP4	Human	NO	YES
LRP5	Human	YES	NO
LRP6	Human	YES	YES
LRRC1	Human	YES	NO
ltd	Fly	YES	NO
M6	Fly	YES	NO
MAB21L2	Human	NO	YES
Mad	Fly	NO	YES
MAK	Human	YES	NO
MAP3K1	Human	YES	YES
MAPK3	Human	NO	YES
MAX	Human	YES	YES
mbt	Fly	YES	YES
MED1	Human	YES	YES
MED12L	Human	YES	YES
MED13	Human	YES	YES
MEIS1	Human	YES	YES
MFN2	Human	YES	YES
MITF	Human	YES	YES
MKKS	Human	YES	NO
MLF1	Human	YES	YES
MLL3	Human	YES	YES
Moe	Fly	NO	YES
MPDZ	Human	YES	YES
msn	Fly	YES	YES
mts	Fly	NO	YES
MYO7A	Human	NO	YES
N	Fly	YES	YES
NAPA	Human	YES	YES
NCSTN	Human	YES	NO
nct	Fly	NO	YES
nej	Fly	YES	YES
neur	Fly	YES	YES
NF1	Human	YES	YES
Nf1	Fly	YES	YES
NF2	Human	YES	NO
NIPBL	Human	YES	YES
NMNAT1	Human	YES	NO
NOS1	Human	NO	YES
Notum	Fly	YES	NO
Notum	Fly	YES	NO
NPHP1	Human	YES	NO
NPHP3	Human	YES	NO
NPHP4	Human	YES	NO
NR2E1	Human	YES	YES
NR2F1	Human	YES	NO
NR2F2	Human	YES	YES
NRAS	Human	NO	YES
ns2	Fly	YES	NO
NSMAF	Human	NO	YES
NTN1	Human	YES	NO
OCRL	Human	YES	YES
or	Fly	YES	YES
osa	Fly	YES	NO
OTX2	Human	YES	YES
p120ctn	Fly	YES	YES
PAFAH1B1	Human	YES	YES
PARD3	Human	YES	NO
park	Fly	YES	NO
Patj	Fly	NO	YES
PAX2	Human	NO	YES
PAX6	Human	YES	YES
PBX1	Human	YES	YES
PDZD2	Human	YES	NO
pelo	Fly	YES	NO
PFDN5	Human	NO	YES
PHF17	Human	YES	NO
PHLPP2	Human	YES	NO
PIAS2	Human	YES	YES
Pink1	Fly	YES	NO
Pka-C1	Fly	YES	YES
PKNOX1	Human	YES	YES
PLCB4	Human	YES	YES
plexA	Fly	YES	YES
PPFIA1	Human	YES	NO
PPFIA2	Human	NO	YES
PPM1A	Human	NO	YES
PPM1B	Human	YES	NO
PPP1R12A	Human	YES	YES
PPP2CA	Human	YES	NO
PPP2R3A	Human	NO	YES
PRIM2	Human	YES	NO
PRKCI	Human	NO	YES
PROM1	Human	YES	YES
prospero	Fly	YES	NO
PRUNE	Human	YES	YES
PTCH1	Human	NO	YES
PTPN11	Human	YES	YES
PTPRD	Human	NO	YES
PTPRR	Human	YES	NO
pygo	Fly	YES	NO
RAB18	Human	YES	YES
RAB27A	Human	YES	NO
RAB3GAP1	Human	YES	NO
Rab6	Fly	YES	YES
RABGEF1	Human	YES	NO
RALA	Human	YES	NO
rap	Fly	NO	YES
RAPGEF2	Human	YES	NO
RARG	Human	YES	NO
RASA3	Human	YES	NO
RBBP6	Human	YES	NO
RBPJ	Human	YES	YES
RD3	Human	YES	NO
RDH10	Human	YES	YES
RDH12	Human	NO	YES
RDX	Human	YES	NO
RERE	Human	YES	YES
rg	Fly	NO	YES
rn	Fly	YES	YES
rno	Fly	NO	YES
ROBO1	Human	YES	NO
ROBO2	Human	NO	YES
ROS1	Human	YES	NO
Rpd3	Fly	NO	YES
RPGR	Human	NO	YES
RPGRIP1	Human	YES	NO
RPGRIP1L	Human	YES	YES
RPS6KA1	Human	YES	NO
RPS6KA3	Human	NO	YES
RREB1	Human	YES	NO
RS1	Human	YES	NO
S	Fly	YES	NO
SAMD10	Human	YES	NO
SAMD12	Human	NO	YES
SAV1	Human	YES	NO
SBNO1	Human	YES	YES
sca	Fly	YES	NO
SCRIB	Human	NO	YES
sdk	Fly	YES	NO
Sema-1a	Fly	YES	YES
SH3KBP1	Human	YES	YES
SHANK2	Human	YES	NO
SHROOM2	Human	YES	NO
SIAH1	Human	YES	YES
SIX3	Human	NO	YES
SKI	Human	NO	YES
SLC24A1	Human	YES	YES
SLC35D1	Human	NO	YES
SMAD3	Human	YES	NO
SMAD5	Human	YES	NO
SMAD6	Human	YES	NO
SMO	Human	YES	NO
SMOC1	Human	YES	NO
sn	Fly	NO	YES
snama	Fly	NO	YES
sNPF-R	Fly	YES	NO
sns	Fly	YES	YES
SNW1	Human	YES	YES
Sobp	Fly	YES	YES
SOCS4	Human	YES	NO
SOCS6	Human	NO	YES
SOD1	Human	YES	NO
SOX2	Human	YES	YES
SP3	Human	NO	YES
SPTBN1	Human	NO	YES
Sra-1	Fly	YES	YES
Src42A	Fly	NO	YES
SRF	Human	YES	YES
ssh	Fly	NO	YES
SSH2	Human	YES	NO
stan	Fly	YES	NO
STAT5B	Human	YES	NO
STK3	Human	YES	NO
sty	Fly	NO	YES
svp	Fly	NO	YES
TBL1XR1	Human	YES	YES
TBX3	Human	YES	NO
TCF3	Human	YES	YES
TDRD7	Human	NO	YES
TEAD1	Human	YES	YES
TFAP2A	Human	YES	YES
TGFBR1	Human	YES	YES
tio	Fly	YES	NO
TOPORS	Human	NO	YES
Topors	Fly	YES	NO
Traf4	Fly	NO	YES
TRAF4	Human	YES	YES
TSC22D1	Human	YES	NO
TSC22D3	Human	NO	YES
TSC22D4	Human	YES	NO
TTC8	Human	YES	NO
TUB	Human	YES	NO
TWSG1	Human	YES	NO
TXNDC17	Human	YES	YES
UBE2N	Human	YES	YES
UBR5	Human	YES	YES
Unc-115a	Fly	NO	YES
Unc-115b	Fly	NO	YES
UNK	Human	YES	YES
ush	Fly	YES	NO
USH1C	Human	YES	NO
USH1G	Human	YES	NO
VAV1	Human	YES	NO
VAV2	Human	NO	YES
VAX1	Human	YES	NO
Vha100-1	Fly	YES	YES
VIM	Human	NO	YES
VPS16	Human	YES	YES
VPS18	Human	YES	YES
VPS28	Human	YES	NO
VPS33B	Human	YES	NO
WASF3	Human	YES	NO
WDFY3	Human	YES	NO
WHRN	Human	YES	NO
WNT2	Human	Wnt	YES
Wnt5A	Human	NO	YES
WNT5B	Human	NO	YES
WNT7A	Human	NO	YES
WWC2	Human	YES	YES
XDH	Human	YES	NO
yrt	Fly	YES	YES
YY1	Human	YES	YES
ZEB1	Human	YES	NO
zfh1	Fly	NO	YES
ZFP2	Human	YES	NO
ZIC4	Human	YES	NO
zip	Fly	YES	YES
ZNF569	Human	YES	NO
