# Supplementary material for: Transcriptome Analysis of Nautilus and Pygmy Squid Developing Eye Provides Insights in Lens and Eye Evolution
Source: PLoS One. 2013 Oct 16;8(10):e78054. doi: 10.1371/journal.pone.0078054 (PMC3803853; doi:10.1371/journal.pone.0078054)
Supplement: Table S3 — Potential candidate gene pairs for lens evolution in squid. (XLSX) [file pone.0078054.s003.xlsx]

## Sheet: TableS3
Transcript name	Organism	Gene name	Best hit	Hit length	Comments
comp35358_c0_seq1	Nautilus	capt	Fly	205-421	Includes not conserved region
comp86337_c0_seq2	Squid	CAP1	Human	252-472
comp212224_c0_seq1	Squid	CG5198	Fly	57-210	Includes not conserved region
comp121640_c0_seq1	Nautilus	CD2BP2	Human	63-338
comp82734_c0_seq1	Squid	Gef26	Fly	838-1065	Includes not conserved region
comp3830_c0_seq2	Nautilus	RAPGEF2	Human	67-1093
comp67931_c0_seq1	Squid	Vha100-1	Fly	177-373	Hit in conserved region
comp5084_c0_seq2	Nautilus	ATP6V0A1	Human	32-710
comp58681_c0_seq1	Squid	mts	Fly	1-309	Proteins very conserved
comp5509_c0_seq1	Nautilus	PPP2CA	Human	1-309
comp18525_c0_seq1	Squid	Moe	Fly	183-576
comp557_c0_seq1	Nautilus	RDX	Human	1-333	Hit in conserved region
comp717_c0_seq1	Nautilus	beta-Spec	Fly	8-2086
comp10862_c0_seq1	Squid	SPTBN1	Human	30-388	Hit in conserved region
comp148950_c0_seq1	Squid	snama	Fly	8-80	Hit in conserved region
comp2203_c0_seq2	Nautilus	RBBP6	Human	1-228
comp31467_c0_seq2	Squid	bs	Fly	159-272	Hit in conserved region
comp90758_c0_seq1	Nautilus	SRF	Human	143-209
comp174179_c0_seq1	Squid	ABI2	Fly	420-473	Hit in different areas
comp222729_c0_seq1	Nautilus	ABI2	Human	76-159
comp21593_c0_seq1	Nautilus	AP-47	Fly	1-425	Proteins very conserved
comp245933_c0_seq1	Squid	AP1M1	Human	284-350
comp2107_c0_seq1	Nautilus	osa	Fly	2175-2511	Hit in conserved region
comp38677_c0_seq1	Squid	ARID1B	Human	1902-2070
comp55246_c0_seq1	Nautilus	arm	Fly	72-209	Hit in different areas
comp356376_c0_seq1	Squid	CTNNB1	Human	383-560
comp121032_c0_seq1	Squid	dsh	Fly	238-334	Hit in conserved region
comp10627_c0_seq1	Nautilus	DVL3	Human	250-528
comp139010_c0_seq1	Nautilus	grh	Fly	360-478	Hit in different areas
comp248019_c0_seq1	Squid	GRHL2	Human	538-625
comp280559_c0_seq1	Squid	rg	Fly	3106-3193	Hit in different areas
comp43396_c0_seq1	Nautilus	LRBA	Human	544-1206
comp20894_c0_seq1	Nautilus	ck	Fly	1-677	Proteins very conserved
comp71613_c0_seq1	Squid	MYO7A	Human	22-231
comp42275_c0_seq1	Squid	nct	Fly	562-653	Hit in different areas
comp38732_c0_seq1	Nautilus	NCSTN	Human	61-522
comp330971_c0_seq1	Squid	svp	Fly	199-269	Hit in conserved region
comp268638_c0_seq1	Nautilus	NR2F1	Human	149-283
comp186285_c0_seq2	Squid	rno	Fly	304-474	Hit in conserved region
comp9059_c0_seq2	Nautilus	PHF17	Human	43-339
comp274204_c0_seq1	Squid	csw	Fly	533-657	Hit in different areas
comp10481_c0_seq1	Nautilus	PTPN11	Human	1-594
comp37096_c0_seq1	Nautilus	frc	Fly	116-273	Hit in different areas
comp158093_c0_seq1	Squid	SLC35D1	Human	53-129
comp378794_c0_seq1	Squid	ssh	Fly	330-425	Hit in conserved region
comp87882_c0_seq1	Nautilus	SSH2	Human	254-472
comp388068_c0_seq1	Nautilus	Topors	Fly	88-145	Hit in different areas
comp434562_c0_seq1	Squid	TOPORS	Human	289-361
comp235108_c0_seq1	Nautilus	Traf4	Fly	331-461	Hit in different areas
comp438986_c0_seq1	Squid	TRAF4	Human	15-90
comp115290_c0_seq1	Squid	zfh1	Fly	967-1051	Hit in different areas
comp7199_c1_seq1	Nautilus	ZEB1	Human	670-769
