# Supplementary material for: Transcriptome Analysis of Nautilus and Pygmy Squid Developing Eye Provides Insights in Lens and Eye Evolution
Source: PLoS One. 2013 Oct 16;8(10):e78054. doi: 10.1371/journal.pone.0078054 (PMC3803853; doi:10.1371/journal.pone.0078054)
Supplement: Text S1 — Alignment of NF1/Nf1 Nautilus contigs that have best hits with the Human and Drosophila NF1/Nf1 protein. (TXT) [file pone.0078054.s004.txt]

CLUSTAL 2.1 multiple sequence alignment


Nautilus_Nf1_comp63708_c0_seq1      GTGGTAAGATAAGGGAGCCAGGGAGTTATGTATTCAAGACACAAATGCTT 50
Nautilus_NF1_comp83316_c0_seq1      -----GAAATGCAGATGC-ATGGTTTCAT---TTGAAAATACCATTGCT- 40
                                          * **   *  ** * **  * **   ** ** * ** * **** 

Nautilus_Nf1_comp63708_c0_seq1      CATCTCTATGTTGGAATTTCCAAAGCCCTGGATGCACTCTTCTAAAAATT 100
Nautilus_NF1_comp83316_c0_seq1      -AATACTATTATAGCTGTTACAAA--------------CTTC---ACATT 72
                                     *   ****  * *   ** ****              ****   * ***

Nautilus_Nf1_comp63708_c0_seq1      CCAGTGTTAGATGAGGTTCATTAGCTGCCAATTTCTCACTGATTGATTTG 150
Nautilus_NF1_comp83316_c0_seq1      C---TGTAGGCTTACTTTCATCA-----TAATT-CTCAGCAGCTGCTTTA 113
                                    *   ***  * * *  ***** *      **** ****     ** *** 

Nautilus_Nf1_comp63708_c0_seq1      ATAAAGA--TTGT-ATTGTTTGCAGGAATGCAAAGACCTGTAGTTTCAAG 197
Nautilus_NF1_comp83316_c0_seq1      TTTCAGAATCTGTGACTGTTT-------TACTAATACATCCAAATACTA- 155
                                     *  ***   *** * *****       * * ** ** *  *  * * * 

Nautilus_Nf1_comp63708_c0_seq1      CAACTGCCCCTCAATTTTGAGGTCAAATGTCTGTGTGAGAGCGCACAGTA 247
Nautilus_NF1_comp83316_c0_seq1      TGATTGCTC---------GAGGCTGAAGGGCTGGGTTATACTGGAATGCA 196
                                      * *** *         ****   ** * *** ** * *  * *  * *

Nautilus_Nf1_comp63708_c0_seq1      AGTTATATGCTGCTGATCGGAGGCTGGGGTCTGAGCTGCCTAGATTGAGC 297
Nautilus_NF1_comp83316_c0_seq1      AATCGT------CTGGC--------AAGGTCTGTCC-------ACTGA-T 224
                                    * *  *      ***            ******  *       * ***  

Nautilus_Nf1_comp63708_c0_seq1      AAAGCAACATTGAGAAGTGTCCCAGGAACATCTTTCGGTCGAATTTTAGT 347
Nautilus_NF1_comp83316_c0_seq1      GAAGC--CACTCACAGTTG-----GGAATATCTTTCA------------T 255
                                     ****  ** * * *  **     **** *******             *

Nautilus_Nf1_comp63708_c0_seq1      ATGTACTGTAACAGTATCTGGTTGGGAAAGTTCCCATCTGGTCCTGATAT 397
Nautilus_NF1_comp83316_c0_seq1      ACATGCCTCCATAATTTCAAGCAAGG--------CATC------------ 285
                                    *  * *    * * * **  *   **        ****            

Nautilus_Nf1_comp63708_c0_seq1      GAATTATGCCTTGAACAATAATATCACAGTCATTATGAATGAAAGACAGT 447
Nautilus_NF1_comp83316_c0_seq1      -AGTGATGGCTTC-----TAGTG-------------AACTGAGAGAGAGC 316
                                     * * *** ***      ** *               * *** *** ** 

Nautilus_Nf1_comp63708_c0_seq1      GGGCCACTCTCATTGGCAATGGTTAATGTGAACTGATTGTCATCTACCAA 497
Nautilus_NF1_comp83316_c0_seq1      TTTTCATGTTC--TGGTGGTGAT--GTGGTAAATGACCG--GTCC-CCAG 359
                                        **   **  ***   ** *   **  ** ***  *   **  *** 

Nautilus_Nf1_comp63708_c0_seq1      GCAAACCTCTTCAATTTCTGAGGCATAATACACATCATTGAGCAGAACTT 547
Nautilus_NF1_comp83316_c0_seq1      GATGGTAGCT---ATTTC-GA-----AATGCAC-TCAC--AGCAG---CT 394
                                    *       **   ***** **     *** *** ***   *****    *

Nautilus_Nf1_comp63708_c0_seq1      GATGCCCCAGCACTTTGCTTTTCTCAGCAGATGTCACCTGAATTGCATTA 597
Nautilus_NF1_comp83316_c0_seq1      GAT---TTA--ACTTTGCT----------AATACCA----AACAGC--TG 423
                                    ***     *  ********           **  **    **  **  * 

Nautilus_Nf1_comp63708_c0_seq1      GGTCCAACCTTAATTGCTACTTTGGTATCTTTGTGAGAAAGTTTAAGAGC 647
Nautilus_NF1_comp83316_c0_seq1      G---------TAAA----ACTTTGGTA-------AGGAGAATTCA---GC 450
                                    *         ***     *********         ** * ** *   **

Nautilus_Nf1_comp63708_c0_seq1      ATTATTGAACACTTTCAAATCCTCCTCAAGTGCAAGAGTCGTGCCTGGCA 697
Nautilus_NF1_comp83316_c0_seq1      AAGACTCAA--CTTGAGAACACTC----------AGAGT----------A 478
                                    *  * * **  ***   **  ***          *****          *

Nautilus_Nf1_comp63708_c0_seq1      ATTTCAACTGATCTTGATCAATGTAGTCATTTAGACGTGCA-GGATATTC 746
Nautilus_NF1_comp83316_c0_seq1      ACATCA-CTGA--------AATGAAGCTGTGTGCATGTACACAGAGAGTG 519
                                    *  *** ****        **** **   * *  * ** **  ** * * 

Nautilus_Nf1_comp63708_c0_seq1      AATAAAGATCAGTTTACGATTATTCTTCAATGGAGCCAGTATCCGGTCAT 796
Nautilus_NF1_comp83316_c0_seq1      GAT---GAT--ATTGATGACAAGTCC---ATG-----AGTG--------- 547
                                     **   ***   ** * **  * **    ***     ***          

Nautilus_Nf1_comp63708_c0_seq1      GATATTTTGTGTACTCACGAACCCATGAATTACAGT--TGTAAATATATG 844
Nautilus_NF1_comp83316_c0_seq1      GATGCTCTTAGTGACAGCGGACCTGTGGACACCAGCAGTGTGACAATGTG 597
                                    ***  * *  **     ** ***  ** *   ***   *** *  ** **

Nautilus_Nf1_comp63708_c0_seq1      CAGCCATTATGTTTTGATATACCACTTCTGGCATAACAACGAACCATTTA 894
Nautilus_NF1_comp83316_c0_seq1      AAA-----AAGAAATGGAAGGTGA---CTGGCA--ACATCAAGTGAATTA 637
                                     *      * *   **  *    *   ******  *** * *   * ***

Nautilus_Nf1_comp63708_c0_seq1      TTCAAGAAGTCAGTTCTGAACCTGTTCTCTGAACAAGTAT-GGGTAA-AA 942
Nautilus_NF1_comp83316_c0_seq1      TTGAAAGAC---------AACA-------TGAGCAGGTATCGGGCAAGAA 671
                                    ** **  *          ***        *** ** **** *** ** **

Nautilus_Nf1_comp63708_c0_seq1      T--CAATGACCAATTCAAATGGTTTGTGATAGAATGGCTTCAGAGTTAGT 990
Nautilus_NF1_comp83316_c0_seq1      TTGCAAT-ATCATCCCACAT--TAAGTGCT------GCTCCAGAGT---- 708
                                    *  **** * **   ** **  *  *** *      *** ******    

Nautilus_Nf1_comp63708_c0_seq1      AGCATGTGATAAATCAGCAGATCTCCATTAATTTCACCAACTTTATAACG 1040
Nautilus_NF1_comp83316_c0_seq1      ---GTGTGTTGGA------GACATACAT--GTCTTGTC-----TATAA-G 741
                                        **** *  *      **  * ***   * *   *     ***** *

Nautilus_Nf1_comp63708_c0_seq1      TCTAGCAATGTAGTAGAAGACAGGATTACCAGTCTTACTTGTGCCTGCCT 1090
Nautilus_NF1_comp83316_c0_seq1      TCT-GCA------TAAACGCC----CTAT-AACCTTTCTTG--------- 770
                                    *** ***      ** * * *     **  *  *** ****         

Nautilus_Nf1_comp63708_c0_seq1      GATAAAAAATGTTTAGACTCTTCAATGAT-TTAAACTCATCCTTTTCATG 1139
Nautilus_NF1_comp83316_c0_seq1      -ATACAA---GTT--GAACATTAGCTGATGTCAAAGCCAC---------- 804
                                     *** **   ***  **   **   **** * ***  **           

Nautilus_Nf1_comp63708_c0_seq1      CATGTTATGCTTAGACATCATTTCTTCAAATTTGGTACTGGTCATATCCA 1189
Nautilus_NF1_comp83316_c0_seq1      --TGCTGTG-TCAGCCATGATTTC----AGCTTGA----------ATCGA 837
                                      ** * ** * ** *** *****    *  ***           *** *

Nautilus_Nf1_comp63708_c0_seq1      TACTGCTCCATCTGCAAAATACCACAATCTG-TGAATCAAGTGGTCTATG 1238
Nautilus_NF1_comp83316_c0_seq1      TCCCAATCCACCAGT-------CACACTCCGCTTAATAAAACTGTCTA-- 878
                                    * *   **** * *        **** ** * * *** **   *****  

Nautilus_Nf1_comp63708_c0_seq1      TTCTGGTGGACCCAAGTATGCTAATAATGTAGCCAGTTTGTCGAAGGGCC 1288
Nautilus_NF1_comp83316_c0_seq1      -------AGACC-ATGT---CCAATAGATCTGCCACTTGACCAATG---- 913
                                            **** * **   * ****     **** **   * * *    

Nautilus_Nf1_comp63708_c0_seq1      TTCTCCCAACTGCTTTATGGTCTCTGCTGCTGGACAAGTAGTCTCCAATC 1338
Nautilus_NF1_comp83316_c0_seq1      TTACCCCAAAT-CTTT---GCCTGAATTGATGGATACAT----CTCAA-- 953
                                    **  ***** * ****   * **    ** **** *  *      ***  

Nautilus_Nf1_comp63708_c0_seq1      CTTTCTTGGTTGTTCCACAACAGACGATGTAAGGCTAACACATTTGCATC 1388
Nautilus_NF1_comp83316_c0_seq1      CTTCCTCAATAGT--CATAGT-GATGA------GCTTGTCCAG------- 987
                                    *** **   * **  ** *   ** **      ***    **        

Nautilus_Nf1_comp63708_c0_seq1      ATTAATGAAAGACAAACTGTGA---TTTCCTGCATCTACAGT-CTCACAA 1434
Nautilus_NF1_comp83316_c0_seq1      ---AATCAGAGCCACCTTTTGGCGTTTATTTTCATC-ACATTGCTTACAA 1033
                                       *** * ** **   * **    **   * **** *** * ** ****

Nautilus_Nf1_comp63708_c0_seq1      --TCTGATGCAATCTCCATGAAAAACCTT 1461
Nautilus_NF1_comp83316_c0_seq1      AACCTGGTAAGAT----AAGGGAGCCAA- 1057
                                       *** *   **    * *  *  *   
